# Supplementary material for: Oleaginous yeasts- substrate preference and lipid productivity: a view on the performance of microbial lipid producers
Source: Microb Cell Fact. 2021 Dec 7;20:220. doi: 10.1186/s12934-021-01710-3 (PMC8650408; doi:10.1186/s12934-021-01710-3)
Supplement: Supplementary file 2 — Additional file 2: Table S1. Specific sugar consumption in complex media. Table S2. The fatty acid profile of each strain in different media. Table S3 Measurement of dry cell weights for each experiment throughout the cultivation. Table S4 Lipid contents determined on a dry weight basis for each yeast strain. Table S5 The compositional analysis of corn steep liquor powder. Table S6 Overview of lipid contents and lipid concentrations measured in previous studies compared with the current study. [file 12934_2021_1710_MOESM2_ESM.xlsx]

## Sheet: Table S1
Title	Table S 1 Available sugar and sugar utilization (g/L) during the cultivation in complex media. The consumption rates (% w/w) of each sugar in hydrolysates are calculated after 96h incubation
	Media	Strains	Sugars	Available sugar (g/L)	Utilized sugar (g/L)					Final specific consumption % (w/w)
				0h	24h	48h	72h	96h		96h
	BAH	C. oleaginosus	Glucose	19	15.3	15.7	15.8	15.6		82
			Xylose	4.4	0.7	1.9	2.2	2.4		54
			Mannitol	9.2	0.8	5.4	5.9	5.8		62
		T. asahii	Glucose	19	12.8	15.4	15.9	15.9		84
			Xylose	4.4	0.5	0.7	1.2	1.3		30
			Mannitol	9.2	0	0	0.5	0.7		7
		R. glutinis	Glucose	19	11.9	18.3	18.2	18.3		96
			Xylose	4.4	0.4	1.7	3.6	3.8		86
			Mannitol	9.2	0.5	0.6	0.9	0.8		9
		R. mucilaginosa	Glucose	19	11.7	17.4	18.4	18.5		97
			Xylose	4.4	0.5	1.1	1.3	1.5		34
			Mannitol	9.2	0.2	1	0.3	0.1		1
		R. toruloides	Glucose	19	9.7	18.4	18.7	18.8		99
			Xylose	4.4	0.5	3.7	3.9	4		91
			Mannitol	9.2	0.5	1.9	2.3	2.8		30
	WSH	C. oleaginosus	Glucose	27.9	1.2	11.8	26.7	26.9		96
			Xylose	14	1.7	3.3	11.8	13.4		95
		T. asahii	glucose	27.9	6.4	8.7	10.3	11.2		40
			Xylose	14	2.2	2.6	2.8	2.6		18
		R. glutinis	glucose	27.9	1.2	10.9	14.9	16		57
			Xylose	14	0.4	2.9	3.8	3.7		26
		R. mucilaginosa	Glucose	27.9	2.6	9.2	10.7	12.2		44
			Xylose	14	0.9	2.5	2.6	1.9		13
	WSH+CSL	C. oleaginosus	Glucose	27.9	2.2	24.5	26.7	26.8		96
			Xylose	14	0.9	5.1	13.4	13.4		95
		T. asahii	Glucose	27.9	8	11.2	14.9	19.6		70
			Xylose	14	2.7	3.1	3.6	4		28
		R. glutinis	Glucose	27.9	2.3	14.8	19.8	22.5		81
			Xylose	14	0.8	2.9	4.1	4.4		32
		R. mucilaginosa	Glucose	27.9	2.3	13.3	15.9	18.2		65
			Xylose	14	0.8	2.9	3.2	3.3		24

## Sheet: Table S2
	Title	Table S 2 Fatty acid composition of lipid produced by the yeast strains growing on each medium after 96h cultivation. Errors are reported as standard deviation of biological triplicates. T test has been done seperately for each yeast strain for all experiments in compare to MNM-Glu media
	Strain	Media	C16:0	p-value	C18:0	p-value	C18:1 (oleat)	p-value	C18:2	p-value	C18:3	p-value
	C. oleaginosus	MNM-Glu	30.8± 0.4	-	9.2± 0.5	-	54.3± 0.3	-	5.3± 0.1	-	0.4± 0.01	-
		MNM-Xyl	29.1± 2.2	0.347797	10.9± 2.0	0.297045	53.7± 0.9	0.390512	5.8± 0.6	0.333962	0.5± 0.1	0.133408
		MNM-Man	32.3± 0.3	0.00327257	2.15± 0.1	3.13081e-05	51.9± 0.2	0.00901876	13.1± 0.5	2.04116e-05	0.5± 0.01	0.00126223
		MPM-NAG	20.4± 0.2	4.99016e-06	12.9± 0.8	0.00434628	53.9± 0.5	0.116057	11.3± 1.1	0.00153201	1.5± 0.2	0.00101696
		BAH	28.8± 0.7	0.0630573	8.8± 0.3	0.702847	47.4± 0.4	8.71277e-05	13.8± 0.4	9.63998e-06	1.2± 0.1	0.000279794
		WSH	28.2± 0.4	0.00817515	13.3± 0.1	0.000194744	52.3± 0.3	0.0465151	5.9± 0.2	0.00668551	0.3± 0.01	0.0376488
		WSH+CSL	23.5± 0.6	0.000179906	13.6± 0.3	0.000342122	55.2± 0.6	0.00821149	7.3± 0.1	2.90892e-05	0.4± 0.02	0.088906
	T. asahii	MNM-Glu	16.3± 0.2	-	24.6± 0.3	-	53.3± 0.4	-	5.2 ± 0.1	-	0.6± 0.01	-
		MNM-Xyl	15.9±0.1	0.0317544	25.0± 0.05	0.125111	52.6± 0.1	0.0792361	5.8± 0.1	0.00153874	0.8± 0.01	3.90992e-05
		MNM-Man	15.3± 0.1	0.0287648	15.3± 0.1	1.82315e-06	51.3± 0.2	0.322877	17.1± 0.5	6.59194e-06	0.9± 0.6	0.509462
		MPM-NAG	13.9± 1.2	0.100832	7.2± 0.6	4.26676e-06	57.6± 1.9	0.0131468	17.9± 0.5	3.29871e-06	3.4± 0.4	0.000565005
		BAH	19.8± 1.0	0.0144503	9.6± 0.5	8.32921e-05	60.5± 1.1	0.00233407	8.5± 0.5	0.00253406	1.6± 0.1	0.00272277
		WSH	18.8± 0.5	0.00133858	14.8± 0.4	1.63938e-05	58.6± 0.2	2.28297e-05	6.8± 0.2	0.000302555	1.0± 0.02	6.43115e-06
		WSH+CSL	18.1± 0.7	0.00948313	13.2± 0.1	7.79754e-07	57.9± 0.1	2.97259e-05	9.8± 0.6	0.000448293	0.1± 0.08	0.00210849
	R. glutinis	MNM-Glu	18.7± 0.2	-	9.5± 0.2	-	49.4± 0.7	-	17.7± 0.7	-	4.8± 0.2	-
		MNM-Xyl	17.6± 0.5	0.0355042	9.5± 0.2	0.646047	47.2± 0.1	0.00610924	21.4± 0.1	0.00291386	4.4± 0.02	0.0230342
		MPM-NAG	-	-	-	-	-	-	-	-	-	-
		BAH	16.1± 0.6	0.0127959	3.9± 0.1	4.15013e-06	67.0± 0.7	9.45437e-06	11.3± 0.1	0.000372512	1.7± 0.1	2.63174e-05
		WSH	15.1± 0.1	3.97153e-05	8.4± 0.3	0.0401859	60.2± 0.4	2.30483e-05	13.0± 0.1	0.00137552	3.3± 0.1	0.000740868
		WSH+CSL	15.2± 0.1	3.34027e-05	6.1±0.8	0.00572656	62.6± 0.9	4.2544e-05	13.6± 0.3	0.00302332	2.5± 0.3	0.000854004
	R. mucilaginosa	MNM-Glu	18.5± 0.3	-	5.5± 0.09	-	46.8± 0.3	-	21.1± 0.01	-	8.2± 0.08	-
		MNM-Xyl	17.7± 0.1	0.0338933	5.0± 0.1	0.0308472	47.2± 0.4	0.167702	22.5± 0.4	0.00509376	7.6± 0.05	0.000760614
		MPM-NAG	-	-	-	-	-	-	-	-	-	-
		BAH	16.7± 1.0	0.138421	2.1± 0.2	2.01845e-05	50.2± 1.8	0.020544	24.4± 0.4	0.000119775	6.6± 0.6	0.0384754
		WSH	18.0± 0.9	0.920425	4.2± 0.2	0.00204205	51.9± 1.6	0.00539483	20.4± 0.5	0.844662	5.5± 0.4	0.000668683
		WSH+CSL	18.6± 0.6	0.245327	4.1± 0.1	0.000357085	50.5± 0.7	0.000815621	21.0± 0.08	0.000790805	5.7± 0.2	0.000132175
	R. toruloides	MNM-Glu	26.2± 0.3	-	9.5± 0.2	-	44.6± 0.3	-	16.0± 0.2	-	3.8± 0.06	-
		MNM-Xyl	26.7± 0.4	0.951849	9.6± 0.2	0.950742	46.0± 0.3	0.835755	14.7± 0.1	0.115079	3.0± 0.07	0.0078042
		MNM-Man	33.7± 0.1	0.0013671	0.43± 0.005	7.11649e-05	45.9± 0.06	0.765621	16.9± 0.06	0.261035	3.1± 0.02	0.00354007
		MPM-NAG	-	-	-	-	-	-	-	-	-	-
		BAH	20.2± 0.8	0.00349349	4.0± 0.6	0.00128267	59.7± 1.1	0.00244855	13.8± 0.5	0.0177899	2.3± 0.2	0.00107989
		WSH	-	-	-	-	-	-	-	-	-	-
		WSH+CSL	-	-	-	-	-	-	-	-	-	-

## Sheet: Table S3
	Title	Table S 3 Dry cell weight determined for each yeast strains growing on each medium during the cultivations. Errors are reported as standard deviation of biological triplicates. T test has been done seperately for each yeast strain for all experiments in compare to MNM-Glu media
				24		48		72		96
		Strain	media	DCW g/l	p-value	DCW g/l	p-value	DCW g/l	p-value	DCW g/l	p-value
		C. oleaginosus	MNM- Glu	3.82±0.27	-	6.23±0.21	-	8.18±0.06	-	9.63±0.08	-
			MNM- Xyl	3.2±0.29	0.08909	5.43±0.38	0.0957579	6.93±0.07	0.000554124	7.65±0.25	0.00224061
			MNM- Mann	1.02±0.05	0.664348	2.95±0.05	0.000430533	3.16±0.07	1.5566e-07	3.62±0.09	2.52436e-07
			MPM- GlcNAc	7.04±0.15	0.000114722	7.62±0.17	0.00187363	7.25±0.19	0.00282364	6.29±0.22	3.75194e-05
			BAH	12.15±0.4	2.50189e-05	16.13±0.4	2.40805e-06	16.58±0.2	3.27043e-06	16.97±0.26	6.39884e-08
			WSH	0.21±0.09	0.00074758	7.23±1.34	0.398751	14.41±1.47	0.0107752	15.69±0.28	3.92155e-05
			WSH+ CSL	0.42±0.09	6.76062e-05	10.65±0.02	0.000169242	14.98±0.76	0.000228448	16.82±0.27	3.37888e-06
		T. asahii	MNM- Glu	2.82±0.08	-	3.37±0.06	-	4.12±0.02	-	4.1±0.08	-
			MNM- Xyl	2.28±0.05	0.00148542	3.18±0.05	0.0294713	3.42±0.08	0.000358735	3.55±0.11	0.00455105
			MNM- Mann	1.23±0.01	1.29688e-05	1.57±0.02	2.80966e-06	1.5±0.07	9.03565e-07	1.53±0.27	7.03946e-05
			MPM- GlcNAc	2.77±0.11	0.713516	2.83±0.06	0.515583	3.21±0.19	0.00262599	3.38±0.06	0.000579813
			BAH	9.58±0.26	0.0106075	13.1±0.52	0.000500943	14.13±0.65	8.05745e-05	14.82±0.56	8.92127e-05
			WSH	4.37±0.27	0.00141448	4.44±0.39	0.0181989	5.26±0.72	0.0897641	6.34±0.36	0.00103885
			WSH+ CSL	2.06±0.15	0.00359512	0.65±0.06	1.33663e-06	4.91±0.33	0.026973	5.63±0.39	0.0151682
		R. glutinis	MNM- Glu	2.92±0.1	-	3.87±0.1	-	4.62±0.1	-	4.6±0.22	-
			MNM- Xyl	1.42±0.08	9.12281e-05	2.83±0.09	0.000468606	3±0.08	6.37248e-05	3.13±0.08	0.000867643
			MNM- Mann	-	-	-	-	-	-	-	-
			MPM- GlcNAc	-	-	-	-	-	-	-	-
			BAH	10.88±0.19	0.000145023	15.87±0.08	2.02838e-06	16.57±0.27	1.53418e-08	16.95±0.22	1.61089e-06
			WSH	0.45±0.05	6.76741e-06	6.76±0.11	1.02184e-05	10.23±0.12	1.01396e-06	9.54±0.13	9.86669e-06
			WSH+ CSL	0.31±0.02	4.03722e-06	8.06±0.88	0.00258275	10.24±1	0.0014082	12.11±0.71	0.000137194
		R. mucilaginosa	MNM- Glu	2.67±0.02	-	2.92±0.06	-	3.43±0.06	-	3.25±0.08	-
			MNM- Xyl	0.62±0.02	1.04763e-07	2.53±0.09	0.00867452	2.62±0.15	0.00227665	2.68±0.05	0.00105058
			MNM- Mann	-	-	-	-	-	-	-	-
			MPM- GlcNAc	-	-	-	-	-	-	-	-
			BAH	9.9±0.12	8.17899e-08	14.03±0.12	2.90712e-07	14.52±0.02	1.96333e-09	14.63±0.04	1.98966e-07
			WSH	0.54±0.05	6.46794e-07	6±0.13	7.72116e-06	7.3±0.2	1.27015e-05	7.19±0.17	7.23148e-06
			WSH+ CSL	0.29±0.14	1.95482e-05	8.02±0.51	0.000143957	8.96±0.35	2.60484e-05	10.2±0.12	2.5598e-07
		R. toruloides	MNM- Glu	2.3±0.12	-	3.32±0.02	-	4.08±0.05	-	3.9±0.07	-
			MNM- Xyl	0.92±0.05	0.000117936	2.72±0.06	0.000219511	3.23±0.1	0.000442739	3.52±0.14	0.0275004
			MNM- Mann	2.58±0.07	0.115172	3.7±0.08	0.00309832	4.11±0.16	0.85806	5.18±0.04	2.19318e-05
			MPM- GlcNAc	-	-	-	-	-	-	-	-
			BAH	7.42±1.04	0.00228381	15.52±0.04	3.49512e-06	15.7±0.02	1.364e-06	15.57±0.03	4.61353e-07
			WSH	-	-	-	-	-	-	-	-
			WSH+ CSL	-	-	-	-	-	-	-	-

## Sheet: Table S4
	Title	Table S 4 Lipid content determined on a dry weight basis for each yeast strains growing on each medium during the cultivations. Errors are reported as standard deviation of biological triplicates. T test has been done seperately for each yeast strain for all experiments in compare to MNM-Glu media
				72		96
		strain	media	Lipid content % w/w	p-value	Lipid content % w/w	p-value
		C. oleaginosus	MNM- Glu	58.46±3.73	-	62.09±1.4	-
			MNM- Xyl	65.47±4.12	0.148605	50.02±5.73	0.782166
			MNM- Mann	26.07±2.46	0.000511913	23.67±1.78	0.0200684
			MPM- GlcNAc	26.68±1.83	0.00324055	28.54±2.13	0.0330973
			BAH	19.21±1.04	0.00151196	22.82±1.4	0.0179348
			WSH	42.64±4.26	0.0168647	47.71±4.74	0.666741
			WSH+ CSL	45.63±3.11	0.0527182	40.91±1.52	0.301921
		T. asahii	MNM- Glu	9.3±0.15	-	32±1.06	-
			MNM- Xyl	11.27±0.03	0.00579262	24.03±1.9	0.0188115
			MNM- Mann	14.58±2.72	0.123645	8.02±5.08	0.00870427
			MPM- GlcNAc	6.55±0.53	0.0116334	7.95±0.23	6.07519e-06
			BAH	10.57±0.05	0.0148379	12.49±0.52	1.96206e-05
			WSH	9.15±0.16	0.537712	13.37±0.27	0.000323257
			WSH+ CSL	10.41±0.79	0.302797	14.92±2.93	0.0056266
		R. glutinis	MNM- Glu	14.03±0.87	-	23.27±1.93	-
			MNM- Xyl	29.22±1.85	0.000467817	19.82±0.82	0.0979215
			MNM- Mann	-	-	-	-
			MPM- GlcNAc	-	-	-	-
			BAH	15.1±0.51	0.208322	15.93±0.71	0.00163788
			WSH	14.43±0.92	0.674464	18.67±0.92	0.0170251
			WSH+ CSL	19.17±1.57	0.0153696	17.89±1.32	0.0176983
		R. mucilaginosa	MNM- Glu	9±1.29	-	17.46±0.17	-
			MNM- Xyl	12.49±1.61	0.141171	12.14±1.05	0.0373124
			MNM- Mann	-	-	-	-
			MPM- GlcNAc	-	-	-	-
			BAH	10.55±0.94	0.317377	8.93±0.65	0.00077606
			WSH	10.39±0.04	0.393478	9.27±0.65	0.00661635
			WSH+ CSL	9.18±0.15	0.905822	8.71±0.74	0.0007973
		R. toruloides	MNM- Glu	33.86±3.34	-	42.41±3.86	-
			MNM- Xyl	28.51±0.45	0.179214	30.35±0.99	0.0439509
			MNM- Mann	38.02±2.53	0.233073	39.45±1.73	0.377465
			MPM- GlcNAc	-	-	-	-
			BAH	17.33±1.67	0.00332854	9±0.43	0.00250806
			WSH	-	-	-	-
			WSH+ CSL	-	-	-	-

## Sheet: Table S5
		Title	Table S 5 composition analysis of Corn steep liquor powder
			Material	% w/w dry weight
			Protein	45.5 ±0.1 %
			Sugar	nd
			Total carbon	37.075±0.025
			Total Nitrogen	7.305±0.015
			Total Sulfate	0.855±0.005

## Sheet: Table S6
	Title	Table S 6 Overview of lipid contents and lipid concentrations measured in the current study and previous studies in different media. N/D: No growth determined.
	Strain	Cultivation media	Lipid content % (w/w)	Lipid concentration in medium (g/L)	Fermentation mode	Reference
	Y. lipolytica NS432	Glucose	77 % ± 2 %	30.8 ± 1.8	Batch	10.1186/s13068-016-0492-3
	C. oleaginosus	Glucose	62.09±1.4	5.95±0.15	Flask	Current study
	T. asahii	Glucose	32±1.06	1.04±0.04	Flask	Current study
	R. glutinis	Glucose	23.27±1.93	1.04±0.1	Flask	Current study
	R. mucilaginosa	Glucose	17.46±0.17	0.64±0.06	Flask	Current study
	R. toruloides	Glucose	42.41±3.86	1.73±0.17	Flask	Current study
	R. mucilaginosa KKUSY14	Glucose	15	1.67 ± 0.205	Flask	10.1016/j.renene.2020.08.138
	T. asahii	Glucose	37.99 ± 3.67	2.86 ± 0.16	Flask	10.1016/j.psep.2018.07.012
	R. mucilaginosa KKUSY15	Xylose	13	2.0 ± 0.240	Flask	10.1016/j.renene.2020.08.138
	Y. Lipolytica ylXYL+Obese	Xylose	27	3.75 ± 0.02	Flask	10.1186/s13068-018-1010-6
	Y. lipolytica E26 XUS	Xylose	-	15	Bioreactor	10.1002/biot.201600210
	C. oleaginosus	Xylose	50.02±5.73	3.48±0.2	Flask	Current study
	T. asahii	Xylose	24.03±1.9	0.85±0.1	Flask	Current study
	R. glutinis	Xylose	19.82±0.82	0.63±0.01	Flask	Current study
	R. mucilaginosa	Xylose	12.14±1.05	0.33±0.02	Flask	Current study
	R. toruloides	Xylose	30.35±0.99	1.04±0.01	Flask	Current study
	C. oleaginosum	N-acetyl-D-glucosamine/acetate	65.1 ± 0.22	6.8 ± 0.11	Flask	10.1016/j.biortech.2020.123897
	C. oleaginosus	N- acetylglucosamine	28.54±2.13	1.75±0.15	Flask	Current study
	T. asahii	N- acetylglucosamine	7.95±0.23	0.27±0	Flask	Current study
	C. oleaginosus	Mannitol	23.67±1.78	0.86±0.08	Flask	Current study
	T. asahii	Mannitol	8.02±5.08	0.1±0.05	Flask	Current study
	R. toruloides	Mannitol	39.45±1.73	2.04±0.08	Flask	Current study
	T. cutaneum AS 2.571	Acetate	58.5 ± 0.5	4.4 ± 0.0	Batch	10.1186/s13068-015-0371-3
	R. glutinis AS 2.107	Acetate	27.0 ± 2.1	0.7 ± 0.1	Batch	10.1186/s13068-015-0371-4
	C. curvatus ATCC 20509	Acetate	73.4 ± 0.6	4.2 ± 0.1	Batch	10.1186/s13068-015-0371-5
	Y. lipolytica	Non detoxified wheat straw hydrolysate	4.6 ± 0.0	0.4 ± 0.0	Flask	10.1016/j.biortech.2011.02.081
	C. oleaginosus	Non detoxified wheat straw hydrolysate	47.71±4.74	7.55±0.59	Flask	Current study
	T. asahii	Non detoxified wheat straw hydrolysate	13.37±0.27	0.88±0.02	Flask	Current study
	R. glutinis	Non detoxified wheat straw hydrolysate	18.67±0.92	1.78±0.06	Flask	Current study
	R. mucilaginosa	Non detoxified wheat straw hydrolysate	9.27±0.65	0.67±0.03	Flask	Current study
	R. toruloides	Non detoxified wheat straw hydrolysate	N/D		Flask	10.1016/j.biortech.2011.02.081
	R glutinis	Non detoxified wheat straw hydrolysate	25.0 ± 0.6	3.5 ± 0.0	Flask	10.1016/j.biortech.2011.02.081
	L. starkeyi	Non detoxified wheat straw hydrolysate	31.2 ± 1.3	4.6 ± 0.0	Flask	10.1016/j.biortech.2011.02.081
	C. oleaginosus	Brown algae hydrolysate	22.82±1.4	3.87±0.22	Flask	Current study
	T. asahii	Brown algae hydrolysate	12.49±0.52	1.85±0.2	Flask	Current study
	R. glutinis	Brown algae hydrolysate	15.93±0.71	2.7±0.16	Flask	Current study
	R. mucilaginosa	Brown algae hydrolysate	8.93±0.65	1.3±0.08	Flask	Current study
	R. toruloides	Brown algae hydrolysate	9±0.43	1.4±0.04	Flask	Current study
	C. oleaginosus	Scenedesmus obtusiusculus microalgae biomass hydrolysate	35	3.6	Flask	10.1007/s00449-020-02354-0
	C. oleaginosum	Chitin hydrolysates	60.6 ± 1.43	7.8 ± 0.04	Flask	10.1016/j.biortech.2020.123897
